# Supplementary material for: Bacterial Profile among Patients with Suspected Bloodstream Infections in Ethiopia: A Systematic Review and Meta-Analysis
Source: Int J Microbiol. 2020 Sep 10;2020:8853053. doi: 10.1155/2020/8853053 (PMC7501548; doi:10.1155/2020/8853053)
Supplement: Supplementary Materials — The data (PRISMA check list and additional findings) are available in the supplementary file. [file 8853053.f1.zip]

Archive with 3 entries (3 files):
- 8853053.f1/additonal file 1 docx.docx
- 8853053.f1/Table S1. PRISMA 2009 checklist.doc
- 8853053.f1/Table S2_Quality assessment of included studies.docx
